# Supplementary material for: Evaluation of NTRK Fusions Detection Method in Esophageal Squamous Cell Carcinoma and Gastric Adenocarcinoma
Source: Int J Mol Sci. 2025 Dec 28;27(1):336. doi: 10.3390/ijms27010336 (PMC12786219; doi:10.3390/ijms27010336)
Supplement: Supplementary file 1 [file ijms-27-00336-s001.zip]

Archive with 1 entries (1 files):
- 251209_NTRK Supple file.pptx
